# Supplementary material for: A Methodological Framework for AI-Assisted Diagnosis of Ovarian Masses Using CT and MR Imaging
Source: J Pers Med. 2025 Feb 19;15(2):76. doi: 10.3390/jpm15020076 (PMC11856859; doi:10.3390/jpm15020076)
Supplement: Supplementary file 1 [file jpm-15-00076-s001.zip]

Archive with 2 entries (2 files):
- jpm-3467484-supplementary.mp4
- jpm-3467484-supplementary.pdf
